# Supplementary material for: Soil-transmitted helminths, intestinal protozoa and Clonorchis sinensis infections in southeast China
Source: BMC Infect Dis. 2021 Nov 27;21:1195. doi: 10.1186/s12879-021-06879-x (PMC8626871; doi:10.1186/s12879-021-06879-x)
Supplement: Supplementary file 1 — Additional file 1: Study sites in rural area. [file 12879_2021_6879_MOESM1_ESM.xlsx]

## Sheet: Sheet2
Ecoregion	County economical level	Selected county/ district	NO. of study village	NO. of study population	GDP level of the town	NO. of town in each level	Town sampled	NO. of the village in each town	Village sampled
Ecoregion of Yangtze River delta	high	Pinhu	3	750	high	2	Lindi	11	Gonghe
					middle	3	Xincang	8	Qingsha
					low	1	Zhapu	9	Huangshan
		Deqing	3	750	high	3	Mogan	8	Nanlu
					middle	3	Yuyue	11	Xiadong
					low	5	Leidian	12	Jiefang
		Shengsi	3	750	high	2	Caiyuan	10	Huangnikan
					middle	3	Huanglong	5	Shi'ao
					low	2	Gouqi	7	Ganxie
		Daishan	3	750	high	3	Xiushan	9	Shanqiao
					middle	2	Daixi	17	Jinjia
					low	2	Gaoting	17	Shanwai
		Keqiao	4	1000	high	4	Jidong	25	Zhutiantou
					middle	3	Anchang	29	Shengling
					low	2	Xialv	20	Zhongshu
					very low	3	Qianqing	47	Mei'er
		Haining	3	750	high	2	Yanguan	17	Taoyuan
					middle	4	Zhouwangmiao	13	Hudou
					low	2	Huangwan	7	Huangshan
	middle	Yuyao	4	1000	high	4	Hemudu	9	Chejiu
					middle	6	Xiaocao'e	8	Caoyi
					low	3	Zhangting	11	Hujie
					very low	3	Mazhu	18	Yaojienong
		Shangyu	3	750	high	7	Chenxi	24	Taipingshan
					middle	4	Shangpu	35	Linghu
					low	6	Xietang	28	Dongqian
Ecoregion of Tianmu mountain-Huaiyu Mountain	high	Fuyang	3	750	high	7	Dongqiao	25	Wenhe
					middle	8	Xindeng	31	Heshan
					low	4	Changlv	8	Wulian
		Jiande	3	750	high	4	Hangtou	17	Wulong
					middle	4	Xiaya	11	Fenghe
					low	5	Dayang	18	Qingfeng
	middle	Lin'an	3	750	high	5	Tuankou	13	Yingfeng
					middle	5	Tianmushan	24	Zhouyun
					low	3	Yuqian	30	Minxing
		Changshan	3	750	high	2	Qingshi	31	Tangbian
					middle	2	Hejia	14	Yuankou
					low	7	Baishi	17	Zhoujiayuan
		Tonglu	3	750	high	4	Baijiang	15	Zhukeng
					middle	2	Yaolin	16	Hesong
					low	4	Jiangnan	20	Zhushan
	low	Lanxi	3	750	high	6	Majian	66	Dongye
					middle	3	Zhuge	27	Hengfan
					low	1	Lingdong	15	Pingyuan
		Kaihua	2	500	high	8	Daxibian	24	Shang'an
					middle	10	Yanglin	20	Jiaokengkou
		Chun'an	3	750	high	6	Wangfu	18	Guanjia
					middle	8	Anyang	15	Hongshan'ao
					low	9	Linqi	17	Gaofeng
		Pujiang	3	750	high	4	Huaqiao	16	Gaotang
					middle	5	Zhenjiawu	13	Shilang
					low	3	Huangzhai	50	Yongjin
Ecoregion of Zhejiang-Fujian Mountain and hill	high	Yuhuan	3	750	high	4	Lupu	16	Xiaotang
					middle	3	Qinggang	42	Fangdou
					low	1	Chumen	37	Junling
		Wenling	4	1000	high	2	Wugen	18	Baibi
					middle	3	Shiqiao	27	Dajiatou
					low	3	Songmen	68	Shengbei
					very low	3	Zeguo	97	Muxi
	middle	Pingyang	3	750	high	4	Qingjie	11	Jiudai
					middle	3	Shanmen	52	Guo'ao
					low	3	Kunyang	49	Xige
		Yongkang	3	750	high	3	Zhoushan	43	Xitang
					middle	6	Xiangzhu	55	Ercun
					low	2	Gushan	55	Huangtangkeng
		Yueqing	3	750	high	11	Yandang	31	Putou
					middle	5	Liushi	160	Linong
					low	1	Yanpen	13	Baishuxiang
		Sanmen	3	750	high	6	Tingpang	102	Wangcun
					middle	3	Niepu	29	Qianshan
					low	3	Yanchi	24	Xiaoyuxi
	low	Yunhe	4	1000	high	2	Jinshuitan	126	Pipashan
					middle	3	Anxishezu	28	Xiawu
					low	3	Yuanhe	84	Machegang
					very low	2	Fenghuang	58	Duimengang
		Pan'an	3	750	high	2	Jiuhe	20	Maozhuxi
					middle	13	Panfeng	11	Juxi
					low	4	Xinwo	18	Yongjia
total		25	84	21000		311	78	2260	78
