# Supplementary material for: Soil-transmitted helminths, intestinal protozoa and Clonorchis sinensis infections in southeast China
Source: BMC Infect Dis. 2021 Nov 27;21:1195. doi: 10.1186/s12879-021-06879-x (PMC8626871; doi:10.1186/s12879-021-06879-x)
Supplement: Supplementary file 2 — Additional file 2: Study sites in urban area. [file 12879_2021_6879_MOESM2_ESM.xlsx]

## Sheet: Sheet1
County	selected Subdistrict/Town	NO. of Neighborhood	Neighborhood Sampled
Yiwu	Choucheng Subdistrict*	16	Jiangbin
	Yiting Town	2	Yiting
Longyou	Longzhou Subdistrict*	20	Shandiju
	Zhanjia Town	1	Zhanjiacun
Wenling	Taiping Subdistrict*	33	Sanxing
	Songmen Town	8	Chashanju
Zhenhai	Zhaobaoshan Subdistrict*	12	Chezhanlu
Jiangbei	Baisha Subdistrict*	5	Zhengda
Nanhu	Dongzha Subdistrict*	9	Xinnanju
Xiuzhou	Xincheng Subdistrict*	6	Yaduju
Yuecheng	Tashan Subdistrict*	11	Dongshuangqiao
3330032	Chennan Subdistrict	20	Yucai
Wuxing	Balidian Subdistrict*	11	Jijiawan
Nanxun	Nanxun Town*	7	Zhuwucun
Total		161	14
*the location of county government
